# Supplementary material for: Impact of Antiretroviral Therapy on Oral Health among Children Living with HIV: A Systematic Review and Meta-Analysis
Source: Int J Environ Res Public Health. 2022 Sep 21;19(19):11943. doi: 10.3390/ijerph191911943 (PMC9565507; doi:10.3390/ijerph191911943)
Supplement: Supplementary file 1 [file ijerph-19-11943-s001.zip]

Archive with 1 entries (1 files):
- ijerph-1904043-supplementary.pdf
